# Supplementary material for: An investigation of the level of stigma and the factors influencing it in the rehabilitation of young and middle-aged stroke patients-a cross-sectional study
Source: BMC Neurol. 2023 Apr 1;23:139. doi: 10.1186/s12883-023-03189-4 (PMC10067210; doi:10.1186/s12883-023-03189-4)
Supplement: Supplementary file 1 — Supplementary Material 1 [file 12883_2023_3189_MOESM1_ESM.xlsx]

## Sheet: Table S1 Raw data for the study
An investigation of the level of stigma and the factors influencing it in the rehabilitation of young and middle-aged stroke patients-a cross-sectional study
Gender	Age(years)	marital Status	Education	Occupation	Monthly Income(¥)	Insurance Type	Smoking	Drinking	Comorbid chronic diseases	Number of strokes	Primary Caregiver	Genetic history	Barthel Index (BI)	Somatic Disorders (score)	Social interaction (score)	experience of discrimination (score)	Self perception (score)	total stigma score	positive emotions (score)	negative emotions (score)
2	61	1	3	1	4	1	0	0	2	1	1	1	65	11	8	6	13	38	25	17
2	48	1	2	1	2	1	0	0	1	1	4	1	25	13	10	12	17	52	21	23
1	41	1	3	1	3	1	0	1	0	1	3	0	25	9	12	9	17	47	17	25
1	63	1	2	1	4	1	1	0	1	1	4	1	15	11	11	12	17	51	17	22
1	60	1	4	1	4	1	1	0	2	1	4	1	60	8	5	7	15	35	20	22
1	58	1	3	1	4	1	1	1	3	2	1	1	35	9	15	10	17	51	17	34
2	55	1	2	4	1	2	0	0	1	1	4	1	5	11	11	8	17	47	12	23
2	64	1	1	4	1	2	0	0	1	2	4	0	15	11	9	9	11	40	14	22
1	58	1	1	1	3	1	0	0	1	1	4	1	90	13	9	11	17	50	22	23
1	41	2	4	1	5	1	1	1	0	1	3	0	55	9	13	13	21	56	16	18
1	59	1	2	1	3	1	1	1	1	3	4	1	50	9	8	10	15	42	20	24
1	48	1	3	1	3	1	1	1	1	1	4	0	85	11	10	11	14	46	22	23
1	62	1	2	1	2	1	0	0	1	1	4	1	40	11	9	11	12	43	25	25
1	33	1	4	1	4	1	1	1	1	1	4	1	90	11	15	10	16	52	20	23
1	62	1	3	1	4	1	1	1	1	2	1	1	55	10	11	11	13	45	19	20
2	63	1	1	4	1	3	0	0	1	1	2	0	50	8	7	9	12	36	13	25
1	63	1	3	1	3	1	1	1	1	1	1	0	60	13	7	9	10	39	18	21
1	31	2	4	1	4	1	0	1	1	1	3	0	85	10	15	8	19	52	21	25
1	46	1	2	2	5	1	1	0	1	1	1	0	55	12	13	14	17	56	16	29
1	58	1	3	2	4	1	1	0	0	1	1	0	75	10	12	8	18	48	18	24
1	46	1	4	1	4	1	1	1	1	1	3	1	50	11	9	11	13	44	20	22
1	58	1	4	1	3	1	1	1	1	1	4	1	75	12	9	9	9	39	22	17
2	52	1	2	1	3	1	0	0	1	1	3	1	50	9	11	7	17	44	19	28
1	58	1	2	1	3	1	1	1	1	1	5	0	85	12	6	9	12	39	19	27
1	50	1	3	1	4	1	0	0	1	1	4	0	65	12	9	9	15	45	17	21
1	55	1	3	1	1	1	1	1	2	1	1	0	60	12	10	6	14	42	19	22
1	42	1	4	1	4	1	1	1	1	1	5	1	100	10	10	9	17	46	23	20
1	61	1	2	1	3	1	1	0	1	1	1	1	60	11	12	11	16	50	24	25
2	50	1	2	1	3	1	0	0	1	1	4	1	40	7	10	6	14	37	18	28
1	50	1	3	1	3	1	1	1	1	1	4	1	90	12	7	7	12	38	21	21
1	53	1	4	1	3	1	1	1	1	2	4	1	50	14	13	8	18	53	19	26
1	49	1	3	1	3	1	1	1	1	1	1	1	50	14	15	9	14	52	20	22
1	46	2	2	3	2	3	0	1	1	1	3	0	60	11	10	12	12	45	17	21
1	54	1	2	4	1	4	1	1	1	1	1	0	95	15	9	9	14	47	23	21
1	57	1	3	1	2	1	1	1	0	1	1	0	65	11	12	6	17	46	18	29
2	58	1	3	1	3	1	0	0	1	1	1	1	55	9	12	7	17	45	26	19
2	56	1	1	3	1	3	0	0	0	1	1	0	15	9	12	7	16	44	13	28
2	54	1	1	3	1	3	0	0	0	2	1	0	5	9	10	6	15	40	11	24
1	62	1	2	1	3	1	1	1	1	2	1	0	60	10	14	7	21	52	16	23
1	63	1	2	1	3	1	0	0	1	1	5	1	100	12	11	7	16	46	21	24
2	61	1	3	1	3	1	0	0	1	1	1	0	85	9	12	8	16	45	26	22
1	41	1	4	2	5	4	0	1	2	1	3	0	100	12	3	8	12	35	27	32
1	19	2	2	3	2	3	1	1	0	1	3	0	100	10	7	7	20	44	22	23
1	58	1	2	3	1	3	0	0	1	3	2	0	95	11	9	10	17	47	21	23
1	53	1	3	2	4	1	1	1	0	2	1	1	100	13	9	10	12	44	20	17
1	40	1	3	2	5	1	1	1	0	1	5	0	100	13	3	8	9	33	32	18
1	59	1	3	3	1	3	0	0	1	1	2	0	100	13	9	11	15	48	24	23
1	64	1	3	3	2	3	0	0	0	1	5	0	100	13	3	7	8	31	26	18
2	50	1	2	1	3	1	0	0	1	1	1	1	95	9	12	7	15	43	20	23
1	56	1	2	1	3	1	0	0	0	1	2	0	50	9	14	8	18	49	15	29
2	52	1	2	1	3	1	0	0	1	1	1	0	65	9	11	7	15	42	34	12
1	62	1	2	1	3	1	1	0	1	1	5	0	100	13	3	7	8	31	23	27
2	51	1	4	1	4	1	0	0	1	1	1	1	100	16	3	7	13	39	27	19
1	47	1	4	1	5	1	0	1	0	2	5	1	100	13	6	8	11	38	28	16
1	44	1	3	1	3	1	1	1	0	2	3	0	55	11	15	13	20	59	16	32
1	44	1	4	2	5	1	0	0	0	1	5	1	100	14	6	7	11	38	37	15
2	58	3	2	3	1	3	0	0	1	1	5	0	90	10	10	10	19	49	25	20
1	47	1	4	2	4	1	1	1	0	1	1	0	50	9	14	10	18	51	21	27
1	64	1	3	1	2	1	0	0	0	1	1	0	85	10	5	7	8	30	24	16
2	64	1	1	3	1	3	0	0	1	1	2	0	100	13	4	7	8	32	21	21
1	62	1	3	1	3	1	1	0	0	1	5	0	100	13	3	7	10	33	19	17
2	60	1	2	1	3	1	0	0	1	2	2	1	95	11	9	8	9	37	17	26
1	55	1	2	1	3	3	1	1	1	1	2	1	25	10	15	9	16	50	17	32
1	53	1	2	1	4	1	1	0	0	2	4	1	45	9	14	9	12	44	18	33
2	56	1	4	1	4	1	0	0	0	1	3	1	70	8	12	8	23	51	22	29
1	54	1	2	1	3	2	0	0	0	1	5	0	100	10	5	7	9	31	24	20
2	64	1	1	4	1	2	0	0	1	2	1	1	95	11	5	7	15	38	22	20
1	53	1	3	1	4	1	1	0	1	1	5	0	100	14	4	7	12	37	21	21
1	55	1	3	1	4	1	1	0	0	1	5	0	100	12	4	8	10	34	23	19
1	59	1	3	1	4	1	0	0	1	1	5	1	100	11	5	8	11	35	24	18
1	39	1	3	1	4	1	1	0	2	1	5	0	100	11	3	7	9	30	32	11
1	63	1	1	3	2	3	1	0	0	2	1	0	100	10	6	10	11	37	18	19
1	54	1	4	1	4	1	1	1	2	1	3	0	80	14	9	13	15	51	27	25
1	38	1	3	2	5	1	0	0	1	1	1	0	105	13	15	15	23	66	19	24
1	56	1	3	2	5	1	1	0	3	1	1	0	60	12	12	10	20	54	20	24
1	48	1	4	1	4	1	1	0	1	1	3	1	65	12	15	9	19	55	23	24
2	59	1	3	1	2	1	0	0	2	2	1	1	75	14	8	8	15	45	21	27
1	43	1	3	1	3	1	1	0	1	1	1	1	65	10	14	9	20	53	16	28
1	56	1	3	1	4	1	1	0	1	1	1	1	25	14	14	8	18	54	17	31
2	56	1	1	1	2	1	0	0	1	1	2	1	40	15	11	9	19	54	19	34
1	58	1	2	1	4	3	1	1	1	1	1	0	50	19	13	10	19	61	14	26
1	58	1	3	1	4	3	1	0	1	1	2	1	50	16	11	9	13	49	20	28
1	55	1	4	1	4	1	1	1	1	1	1	0	80	14	7	11	13	45	24	20
1	59	1	5	1	5	1	1	1	2	1	1	0	10	9	14	7	15	45	24	23
1	36	1	3	1	4	1	1	1	3	1	4	1	35	13	8	9	13	43	22	22
1	53	1	3	1	4	1	1	1	1	1	1	0	75	11	11	10	19	51	17	35
1	48	1	3	1	4	1	1	1	1	1	3	1	65	11	8	7	11	37	26	14
1	63	1	3	1	3	3	1	1	1	1	1	0	55	9	12	13	18	52	13	29
1	57	1	3	1	3	1	0	0	1	2	4	1	35	14	10	10	20	54	24	23
2	57	1	1	4	1	2	0	0	1	1	1	0	65	11	13	10	19	53	18	36
1	52	1	3	1	4	1	1	1	1	2	1	1	70	13	12	9	19	53	26	38
2	60	1	1	4	1	1	0	0	1	1	4	0	5	9	13	11	19	52	17	32
2	61	1	2	4	1	4	0	0	1	1	2	1	75	10	10	9	15	44	22	27
1	53	1	2	1	3	1	1	1	0	1	1	1	45	9	14	16	19	58	25	37
2	63	1	3	1	4	1	0	0	1	1	4	0	95	16	3	8	10	37	29	20
1	59	1	3	1	4	1	1	0	0	1	1	1	80	15	9	7	14	45	25	24
2	63	1	1	4	1	1	0	0	3	1	2	0	35	12	12	12	17	53	18	26
1	60	1	2	1	5	1	1	1	0	1	5	0	100	16	3	8	9	36	33	14
1	52	1	3	1	4	1	0	1	1	1	2	0	100	15	3	8	9	35	23	19
1	61	1	3	3	1	3	0	0	1	2	2	0	100	9	10	10	16	45	15	31
1	60	1	3	1	4	1	0	0	0	2	2	0	100	16	3	8	9	36	33	15
1	54	1	3	1	4	1	0	0	1	2	1	0	70	10	11	10	15	46	16	33
1	63	1	3	1	3	1	0	0	1	1	5	1	100	15	5	6	10	36	28	15
2	44	1	3	1	3	1	0	0	1	1	5	1	100	14	7	9	9	39	27	17
1	64	1	2	1	3	1	0	0	1	1	5	1	100	12	3	8	11	34	30	19
2	63	1	1	4	1	3	0	0	3	2	2	0	55	10	11	13	18	52	14	36
1	60	1	3	1	3	1	1	0	0	1	1	0	90	10	9	12	16	47	24	24
1	56	1	2	1	3	3	0	0	1	1	1	1	95	13	9	10	13	45	25	18
1	43	1	4	1	4	1	1	0	0	1	4	1	100	13	3	8	9	33	29	13
2	20	2	4	1	2	2	0	0	0	1	3	0	35	8	15	9	19	51	16	28
1	52	1	3	1	4	1	1	1	1	2	1	1	55	12	7	8	12	39	23	22
1	52	1	2	1	2	1	1	1	1	1	4	0	20	11	12	11	18	52	18	28
1	36	1	3	1	4	1	1	1	0	2	1	1	30	8	15	9	22	54	16	37
1	51	1	2	4	1	2	0	0	2	2	5	0	100	12	8	7	10	37	25	19
1	59	1	1	4	3	3	0	0	1	2	5	1	100	13	5	8	11	37	23	24
1	50	1	4	1	5	1	0	1	0	1	5	1	100	12	6	7	14	39	31	15
1	58	1	2	3	1	3	0	1	1	1	2	0	100	11	8	8	14	41	27	17
1	60	1	3	1	3	1	0	0	3	1	5	1	100	15	8	8	10	41	25	20
1	57	1	2	1	4	1	1	1	3	1	2	1	20	10	13	10	19	52	13	32
1	57	1	2	1	4	1	0	0	3	1	2	0	25	9	15	10	18	52	13	34
1	38	1	4	1	5	1	0	1	0	1	1	1	100	17	3	8	13	41	37	18
2	53	1	2	4	1	1	0	0	3	2	1	1	100	16	4	8	10	38	32	15
1	46	1	3	1	4	1	1	0	0	1	5	1	100	14	3	7	14	38	33	19
1	55	1	3	1	2	1	0	0	1	1	1	0	65	10	10	7	18	45	20	27
1	50	1	3	1	5	1	1	1	2	2	1	0	100	13	4	7	13	37	32	14
2	64	1	1	3	1	3	0	0	3	4	1	0	95	10	14	10	19	53	20	34
2	60	1	1	3	1	3	0	0	3	2	2	1	65	10	12	11	16	49	18	37
1	43	1	4	1	4	1	1	0	1	1	5	1	100	13	3	7	14	37	25	21
1	55	1	3	1	4	1	1	0	1	1	4	0	65	12	6	12	17	47	18	20
1	49	1	4	2	4	1	0	0	0	1	4	1	65	15	10	9	15	49	16	30
1	57	1	3	1	4	1	0	0	1	1	3	1	55	16	12	9	20	57	14	28
1	61	1	2	1	3	1	0	1	1	1	1	0	65	13	8	7	11	39	17	23
1	52	1	4	1	5	1	0	0	1	1	4	0	65	18	12	8	17	55	12	22
1	48	1	2	4	1	1	0	0	2	1	4	1	90	10	11	10	17	48	14	20
1	55	1	3	1	4	1	0	0	1	1	1	0	60	11	11	9	20	51	13	17
2	51	1	2	4	2	1	0	0	0	1	4	0	10	17	10	9	18	54	9	28
1	58	1	4	1	4	1	0	0	1	1	4	0	65	17	10	9	21	57	14	21
2	46	1	2	1	3	1	0	0	1	1	3	1	10	19	15	15	21	70	19	33
1	51	1	4	1	5	1	0	0	1	1	5	1	100	17	4	4	6	31	24	12
1	57	1	2	1	4	1	1	0	1	1	1	0	65	16	11	10	16	53	11	20
1	48	1	3	1	4	1	1	1	1	1	4	1	35	18	10	11	17	56	16	24
1	44	1	3	1	5	1	0	0	0	1	1	1	0	19	15	12	20	66	10	34
1	48	1	3	1	5	1	1	0	1	1	1	0	45	18	12	13	20	63	14	27
1	36	1	4	1	4	1	0	0	0	1	4	1	45	16	15	9	25	65	16	26
1	58	1	2	1	3	1	0	0	1	1	4	0	45	13	12	6	15	46	14	24
2	47	1	3	4	1	2	0	0	1	2	4	0	70	13	11	6	16	46	16	23
2	57	1	2	1	2	2	0	0	3	1	4	1	0	20	15	6	20	61	17	37
1	44	1	4	1	5	1	0	0	1	1	4	1	65	19	15	9	18	61	14	23
1	48	1	2	1	4	1	0	0	1	1	1	1	75	12	9	10	18	49	22	17
2	61	1	1	4	1	1	0	0	2	1	2	0	65	11	8	6	6	31	19	21
2	57	1	3	1	4	1	0	0	1	1	4	0	20	14	12	8	21	55	10	27
1	52	1	3	1	2	1	1	1	1	1	4	0	55	12	12	6	17	47	13	20
1	57	1	2	3	1	3	1	1	3	1	1	1	75	8	7	5	11	31	20	19
2	54	1	4	1	5	1	1	1	1	1	3	1	75	10	11	11	16	48	21	30
1	49	1	4	1	5	1	0	1	1	1	1	1	75	14	11	5	16	46	18	35
1	55	1	4	1	5	1	1	1	1	1	1	1	70	15	13	4	13	45	15	25
2	61	1	3	1	4	1	0	0	0	1	1	1	80	9	9	5	10	33	25	15
1	48	1	2	1	4	1	1	1	0	1	4	0	75	16	12	7	13	48	18	29
1	51	1	1	1	3	2	0	0	1	1	3	0	85	8	8	6	10	32	24	14
1	43	1	3	1	4	1	1	0	3	1	4	1	80	12	15	8	16	51	13	30
1	55	1	3	1	4	1	1	1	3	1	4	1	55	19	11	13	18	61	17	29
2	57	1	1	4	1	2	0	0	1	1	1	1	75	10	7	6	14	37	22	22
2	62	1	2	1	3	1	0	0	1	1	4	1	45	11	7	6	12	36	20	24
1	43	1	2	1	4	1	1	0	1	1	1	0	30	12	9	12	13	46	14	23
1	56	1	2	4	1	2	0	0	1	1	1	1	50	15	9	11	19	54	18	19
2	60	1	2	1	4	1	0	0	1	1	4	0	20	12	12	12	11	47	22	17
1	58	1	2	1	3	1	1	1	1	1	4	1	25	10	12	6	12	40	17	24
1	58	1	4	1	5	1	0	1	0	1	1	0	75	12	12	8	17	49	19	20
2	57	1	3	1	3	1	0	0	1	1	2	1	45	18	12	9	11	50	18	19
1	59	1	3	1	4	1	0	0	2	1	1	1	50	12	6	4	9	31	24	13
1	55	1	4	1	4	1	0	0	1	1	1	1	60	15	13	13	19	60	23	29
2	63	1	2	4	1	2	0	0	1	1	4	1	20	12	12	8	11	43	14	12
2	58	1	3	1	5	1	0	0	1	1	1	0	60	13	10	8	25	56	10	24
1	59	1	2	1	3	1	1	1	1	1	4	0	50	12	9	9	12	42	19	19
1	61	1	3	1	3	1	1	1	0	1	1	0	55	12	6	5	6	29	22	12
2	63	1	2	1	2	1	0	0	3	1	2	1	60	8	6	5	10	29	20	15
1	55	1	4	1	5	1	0	1	1	2	1	1	30	20	15	6	21	62	10	33
1	53	1	4	1	5	1	1	1	0	1	4	0	65	19	15	5	21	60	10	36
1	55	1	3	1	3	1	0	0	0	1	4	0	65	12	9	7	13	41	18	23
1	48	1	4	1	4	1	0	0	1	1	1	0	45	16	12	6	20	54	19	22
2	59	1	1	3	1	3	0	0	1	1	2	0	60	11	9	4	11	35	26	12
1	42	1	4	1	4	1	1	1	3	1	4	1	80	8	9	4	10	31	20	16
1	61	1	2	1	3	1	1	1	1	1	2	0	20	16	15	4	12	47	10	30
2	50	1	5	1	5	1	0	0	3	1	1	1	20	20	15	9	20	64	10	29
2	58	1	3	1	3	4	0	0	1	1	1	1	60	7	8	4	9	28	21	18
1	38	1	3	1	4	1	0	1	1	1	1	1	45	19	15	9	18	61	11	37
1	51	1	3	2	3	1	0	1	1	1	1	0	65	10	8	4	11	33	14	21
1	62	1	2	1	3	1	1	0	1	1	2	0	80	7	7	6	11	31	22	16
1	33	2	4	1	4	1	0	0	0	1	3	0	80	20	15	11	21	67	10	32
1	43	1	4	1	5	1	0	0	1	1	1	0	80	20	15	11	24	70	10	36
1	49	1	4	1	3	1	0	0	3	1	4	1	50	18	15	10	22	65	13	29
2	51	1	2	3	1	3	0	0	0	1	2	0	85	8	7	5	8	28	18	15
1	53	1	4	1	4	1	1	1	2	1	1	1	90	7	3	5	7	22	29	13
2	64	1	3	1	3	1	0	0	3	1	1	1	90	16	9	9	20	54	15	26
1	48	1	2	1	3	1	1	1	2	2	1	1	90	7	9	4	10	30	24	10
1	45	1	3	1	4	1	1	1	1	2	1	1	40	19	15	14	22	70	10	34
2	61	1	3	1	2	2	1	0	1	2	2	1	55	11	7	5	16	39	16	20
1	39	1	3	1	4	1	0	1	0	1	1	1	40	20	15	17	24	76	10	36
1	63	1	3	1	4	1	0	0	3	2	5	1	100	6	3	4	5	18	27	10
2	54	1	2	4	1	2	0	0	1	1	2	1	40	16	12	4	25	57	12	30
1	52	1	4	1	5	1	1	0	0	2	1	0	50	13	9	4	9	35	22	19
1	52	1	4	1	4	1	1	1	1	1	1	0	95	6	11	4	11	32	17	15
1	59	1	2	1	4	1	0	0	2	2	1	1	40	16	8	7	19	50	17	16
1	57	1	2	1	3	1	0	0	3	1	1	1	70	15	12	4	12	43	14	18
2	63	1	3	1	3	1	0	0	0	1	1	1	65	11	6	6	11	34	16	19
2	59	1	2	1	2	1	0	0	0	1	1	1	60	9	9	10	7	35	16	16
2	59	1	3	1	2	1	0	0	1	1	2	1	100	8	7	9	9	33	24	10
1	58	1	2	1	3	1	0	0	3	1	1	1	100	4	8	4	9	25	22	14
1	52	1	3	1	3	1	0	0	1	1	1	1	95	7	9	4	11	31	21	10
1	57	1	3	1	3	1	0	0	1	2	1	0	50	12	11	6	4	33	12	27
1	60	1	2	3	1	3	0	0	1	3	1	1	65	10	9	3	16	38	28	27
1	49	1	3	1	3	1	1	1	0	1	4	0	10	19	15	14	22	70	10	38
1	64	1	1	1	4	1	0	0	1	2	1	0	80	8	7	4	8	27	21	13
1	59	1	3	1	3	1	0	0	0	1	1	0	90	13	9	7	11	40	22	13
1	64	1	2	1	3	1	0	0	0	2	1	1	90	7	5	4	10	26	23	17
1	61	1	3	1	4	1	1	0	2	1	1	1	95	7	5	4	7	23	26	25
1	63	1	3	3	3	3	1	1	0	1	2	1	100	4	3	6	7	20	24	23
1	62	1	2	1	3	1	0	0	1	2	1	1	45	13	13	10	11	47	22	11
1	60	1	3	3	2	3	1	1	1	1	2	1	100	6	6	5	8	25	32	10
1	63	1	3	3	1	3	1	1	2	2	1	1	100	4	3	4	7	18	27	15
2	49	1	2	4	1	1	0	1	3	1	5	1	75	13	6	6	10	35	28	12
1	57	1	4	1	5	1	1	1	3	1	5	1	80	11	10	7	17	45	20	19
2	27	1	4	1	5	1	0	1	1	1	4	1	70	11	9	12	17	49	19	23
1	48	1	2	1	3	1	0	0	1	1	5	1	85	13	12	11	13	49	22	22
1	51	1	1	2	4	1	1	1	1	1	1	0	90	12	7	8	9	36	31	12
2	59	1	2	1	3	1	0	0	1	1	1	0	65	12	8	7	15	42	20	24
1	59	1	2	1	3	3	0	0	1	1	2	0	60	11	5	10	14	40	16	21
1	51	1	3	1	4	1	1	1	0	1	1	1	100	10	9	7	8	34	32	16
2	55	1	2	3	4	3	0	0	1	1	4	0	60	8	12	7	13	40	19	23
1	60	1	3	1	3	1	1	1	1	1	4	1	95	13	3	9	6	31	32	11
1	49	1	4	1	4	1	0	0	0	1	5	0	95	12	5	7	8	32	32	11
1	46	1	1	1	5	1	1	1	1	1	5	0	90	11	3	7	8	29	35	10
1	42	1	4	1	5	1	1	1	0	1	1	1	100	12	12	9	24	57	18	31
1	41	1	4	1	4	1	1	1	0	1	5	1	95	10	5	7	14	36	30	12
2	53	1	2	4	1	4	0	0	3	1	5	1	95	13	6	8	16	43	32	14
1	64	1	1	3	1	3	1	0	0	1	1	0	95	16	3	7	7	33	31	11
1	48	1	4	1	4	1	1	1	1	1	3	1	45	10	15	9	19	53	11	32
1	60	1	3	1	3	1	0	0	3	1	2	1	80	12	7	10	14	43	22	20
1	57	1	3	3	1	3	1	1	3	2	2	0	100	12	9	10	12	43	21	19
1	64	1	3	1	4	1	1	1	2	1	2	1	90	12	8	10	13	43	31	13
1	58	1	4	1	5	1	1	1	0	1	5	0	100	13	5	7	8	33	35	10
1	56	1	3	1	4	1	1	1	0	1	5	0	100	15	3	8	19	45	39	10
2	57	1	4	1	3	1	0	0	0	1	1	1	90	8	13	12	20	53	11	34
1	48	1	2	2	3	3	1	1	1	2	1	1	95	13	6	7	9	35	20	26
1	53	1	3	1	3	1	0	0	2	2	5	0	95	11	11	9	17	48	29	19
1	52	1	4	1	5	1	1	1	1	1	1	0	80	17	14	10	24	65	11	26
1	45	1	4	1	4	1	1	0	1	1	3	0	75	18	15	11	22	66	13	24
1	36	1	1	1	3	1	1	1	0	1	3	1	65	13	15	12	21	61	13	26
1	45	1	3	1	4	1	0	1	1	1	1	0	50	18	15	12	20	65	14	26
1	50	1	4	1	4	1	1	0	3	2	1	1	55	9	15	13	20	57	13	26
1	59	1	2	1	3	1	1	0	1	1	3	1	50	12	12	14	30	68	14	24
2	58	1	2	1	2	1	0	0	3	1	1	1	90	10	7	8	17	42	16	23
1	58	1	2	1	5	1	1	1	1	1	4	1	85	11	14	6	15	46	17	23
2	60	1	2	1	4	1	0	0	1	2	2	1	80	18	13	11	24	66	11	33
2	59	1	4	1	4	1	1	1	1	2	1	1	95	11	8	6	15	40	16	29
1	51	1	4	1	5	1	0	1	1	2	3	0	90	12	10	6	13	41	21	27
1	61	1	4	1	5	1	0	0	1	1	1	1	90	15	8	5	16	44	18	2
1	63	1	2	1	4	1	1	0	1	2	5	1	90	14	8	7	14	43	16	21
1	50	1	1	2	3	4	1	0	1	1	1	0	45	5	9	5	11	30	19	14
1	61	1	4	2	4	1	0	1	1	2	1	1	75	12	11	6	13	42	22	14
2	47	1	4	1	4	1	0	0	0	1	1	1	70	13	13	7	19	52	15	31
1	62	1	3	2	4	1	1	1	0	1	1	1	70	8	8	7	13	36	31	15
2	54	1	2	4	4	1	0	0	1	3	2	0	80	17	11	10	21	59	14	25
1	43	1	3	1	4	1	1	0	1	1	1	1	85	17	14	14	22	67	11	35
1	61	1	3	1	4	1	1	1	0	1	1	1	100	6	8	7	11	32	29	12
1	56	1	4	1	4	1	1	1	3	1	4	1	40	17	15	11	25	68	16	28
1	55	1	4	1	5	1	0	1	1	1	1	0	45	17	14	6	22	59	16	27
2	56	1	3	1	2	1	0	0	1	1	3	1	65	10	10	5	16	41	26	16
2	38	1	2	2	4	1	0	0	0	1	1	1	65	20	15	6	21	62	22	33
2	57	1	1	4	1	3	0	0	0	3	2	0	25	10	5	7	13	35	12	23
1	47	1	4	1	5	1	0	1	1	1	1	1	45	10	14	4	19	47	18	31
2	53	1	4	1	4	1	0	0	1	1	1	0	80	15	11	8	11	45	18	29
1	58	1	3	1	5	1	0	1	0	1	1	0	85	4	15	6	20	45	18	31
1	62	1	2	3	1	3	1	1	1	1	1	0	70	9	8	7	11	35	24	14
1	50	1	4	1	5	1	0	1	1	1	1	1	85	23	13	8	22	66	16	32
1	34	1	2	1	3	1	1	0	0	1	3	1	75	18	15	16	25	74	13	37
1	58	1	3	1	5	1	0	0	1	1	3	1	40	18	15	13	20	66	13	41
2	58	1	4	1	5	1	0	1	3	1	1	1	90	13	8	4	22	47	21	26
1	42	1	3	2	4	1	1	0	0	1	2	0	90	8	9	5	11	33	30	12
1	43	1	4	1	5	1	1	1	3	1	1	1	70	11	15	15	21	62	13	32
1	51	4	2	2	3	4	0	1	1	1	3	1	90	13	13	13	12	51	19	14
2	63	1	1	1	2	1	0	0	1	1	2	1	90	6	8	8	11	33	26	13
1	59	1	3	1	4	1	1	1	1	1	2	1	95	9	5	8	11	33	28	13
1	61	1	3	2	3	1	1	1	3	2	1	1	70	8	8	5	13	34	32	16
1	54	1	2	2	3	1	1	1	1	1	2	0	80	12	10	8	17	47	14	24

## Sheet: Table S2  Explanation for data 
An investigation of the level of stigma and the factors influencing it in the rehabilitation of young and middle-aged stroke patients-a cross-sectional study
Projects	Assignment Description
Gender	Male=1，Female=2
Age(years)	18-44 years= 1, 45-64 years = 2
Marital Status	Married=1，Unmarried=2，Widowed=3，Divorced=4
Occupation	Employee=1，Businessmen=2，Farmer=3，Unemployed=4
Education	Primary =1，middle school=2，High School=3，University=4，Graduate=5
Monthly Income(¥)	＜1000=1，1000-3000=2，3000-5000=3，5000-10000=4，＞10000=5
Insurance Type	Urban Insurance=1， Resident Insurance=2，Rural Insurance=3，Self-funded=4
Smoking	No smoking=0，Smoking=1
Drinking	No drinking=0，Drinking=1
Comorbid chronic diseases	None =0，hypertension =1，diabetes =2，hypertension and diabetes =3
Number of strokes	Primary=1，Secondary=2，Tertiary=3，Fourth=4
Primary Caregiver	Spouse=1, Children=2, Caregiver=3, Self-care=4
Genetic history	No=0，Yes=1
